# Supplementary material for: Preclinical Trials of Cancer Stem Cells Targeted by Metal-Based Coordination Complexes: A Systematic Review
Source: Pharmaceutics. 2025 Jul 18;17(7):931. doi: 10.3390/pharmaceutics17070931 (PMC12299093; doi:10.3390/pharmaceutics17070931)
Supplement: Supplementary file 1 [file pharmaceutics-17-00931-s001.zip]

Archive with 1 entries (1 files):
- pharmaceutics-3633521-supplementary.pdf
